# Supplementary material for: Maternal Lineages from 10–11th Century Commoner Cemeteries of the Carpathian Basin
Source: Genes (Basel). 2021 Mar 23;12(3):460. doi: 10.3390/genes12030460 (PMC8005002; doi:10.3390/genes12030460)
Supplement: Supplementary file 1 [file genes-12-00460-s001.zip]

Archive with 6 entries (6 files):
- Supplements_OK2/Figure S1.pdf
- Supplements_OK2/Table S1.xlsx
- Supplements_OK2/Table S2.xlsx
- Supplements_OK2/Table S3.xlsx
- Supplements_OK2/Table S4.xlsx
- Supplements_OK2/Table S5.xlsx
