# Supplementary material for: Maternal Lineages from 10–11th Century Commoner Cemeteries of the Carpathian Basin
Source: Genes (Basel). 2021 Mar 23;12(3):460. doi: 10.3390/genes12030460 (PMC8005002; doi:10.3390/genes12030460)
Supplement: Supplementary file 1 [file genes-12-00460-s001.zip › Supplements_OK2/Table S2.xlsx]

## Sheet: Table S2a shotgun data
Table S2a : Low coverage shotgun NGS data.
cemetery/grave or accession no./sample name	LabID	sample source	Sequence method	Total sequenced reads	Total reads mapped to GRCh37	Endogenous DNA content (%)	Total unique reads mapped to GRCh37	Duplicates (%)	average fragment length	Sex determination (Skoglund)
Homokmégy-Székes/103	HMSZper103	pars petrosa	pair end	357451	108100	0.302	107304	0.00736355	90.62	XY
Homokmégy-Székes/118	HMSZper118	pars petrosa	pair end	699647	326158	0.466	323970	0.00670841	99.15	XX
Homokmégy-Székes/125	HMSZper125	pars petrosa	pair end	334775	166908	0.499	165884	0.00613512	71.87	XY
Homokmégy-Székes/132	HMSZper132	pars petrosa	pair end	291742	140088	0.48	139324	0.00545371	75.15	XY
Homokmégy-Székes/143	HMSZper143	pars petrosa	pair end	368072	230396	0.626	228734	0.00721367	78.03	XX
Homokmégy-Székes/157	HMSZper157	pars petrosa	pair end	3045753	2021386	0.664	1989982	0.0155359	74.84	XY
Homokmégy-Székes/208	HMSZper208	pars petrosa	pair end	2600721	1210562	0.465	1192476	0.0149402	81.1	XY
Homokmégy-Székes/215	HMSZper215	pars petrosa	pair end	350099	218626	0.624	216404	0.0101635	73.73	XY
Homokmégy-Székes/221	HMSZper221	pars petrosa	pair end	333104	116512	0.35	115726	0.00674609	88.56	XX
Homokmégy-Székes/229	HMSZper229	pars petrosa	pair end	391188	222656	0.569	220626	0.0091172	75.01	XX
Homokmégy-Székes/231	HMSZper231	pars petrosa	pair end	564408	277944	0.492	275976	0.00708056	86.66	XY
Homokmégy-Székes/232	HMSZper232	pars petrosa	pair end	265495	123032	0.463	121874	0.00941219	71.85	XY
Homokmégy-Székes/241	HMSZper241	pars petrosa	pair end	301617	139066	0.461	137816	0.00898854	57.49	XY
Homokmégy-Székes/245	HMSZper245	pars petrosa	pair end	323076	198332	0.614	196450	0.00948914	63.84	XX
Homokmégy-Székes/273	HMSZper273	pars petrosa	pair end	249998	66214	0.265	65804	0.00619204	91.46	XX
Homokmégy-Székes/274	HMSZper274	pars petrosa	pair end	250671	68848	0.275	68112	0.0106902	78.94	XX
Homokmégy-Székes/32	HMSZper32	pars petrosa	pair end	237634	57750	0.243	57306	0.00768831	83.04	XX
Homokmégy-Székes/33	HMSZper33	pars petrosa	pair end	338612	150978	0.446	149970	0.00667647	79.86	XY
Homokmégy-Székes/34	HMSZper34	pars petrosa	pair end	371880	235134	0.632	233332	0.00766372	77.57	XX
Homokmégy-Székes/35	HMSZper35	pars petrosa	pair end	392492	298154	0.76	296256	0.00636584	81.66	XX
Homokmégy-Székes/36	HMSZper36	pars petrosa	pair end	481058	104508	0.217	103756	0.00719562	55.46	XX
Homokmégy-Székes/38	HMSZper38	pars petrosa	pair end	313846	135096	0.43	134162	0.0069136	79.48	XX
Homokmégy-Székes/41	HMSZper41	pars petrosa	pair end	301023	89652	0.298	89064	0.00655869	73.95	consistent with XY but not XX
Homokmégy-Székes/43	HMSZper43	pars petrosa	pair end	384827	245302	0.637	242976	0.00948219	62.79	XY
Homokmégy-Székes/49	HMSZper49	pars petrosa	pair end	337733	256102	0.758	253494	0.0101834	92.78	XY
Homokmégy-Székes/5	HMSZper5	pars petrosa	pair end	263361	80092	0.304	79590	0.00626779	70.74	XX
Homokmégy-Székes/50	HMSZper50	pars petrosa	pair end	358866	226796	0.632	224998	0.00792783	90.11	XY
Homokmégy-Székes/53	HMSZper53	pars petrosa	pair end	2811084	1577264	0.561	1552562	0.0156613	74.51	XY
Homokmégy-Székes/72	HMSZper72	pars petrosa	pair end	318972	161190	0.505	159918	0.00789131	113.93	XX
Homokmégy-Székes/86	HMSZper86	pars petrosa	pair end	445707	271272	0.609	269380	0.00697455	93.95	XY
Homokmégy-Székes/88	HMSZper88	pars petrosa	pair end	377606	203218	0.538	201768	0.00713519	76.86	XY
Homokmégy-Székes/92	HMSZper92	pars petrosa	pair end	399374	204528	0.512	203028	0.00733396	106.49	XY
Homokmégy-Székes/93	HMSZper93	pars petrosa	pair end	389885	153504	0.394	152338	0.00759589	89.36	XY
Homokmégy-Székes/95	HMSZper95	pars petrosa	pair end	429790	188260	0.438	186954	0.00693721	93.53	XY
Ibrány Esbóhalom/106	IBEper106	pars petrosa	pair end	425487	197906	0.465	196112	0.00906491	76.13	XX
Ibrány Esbóhalom/107	IBEper107	pars petrosa	pair end	339150	222512	0.656	220374	0.00960847	71.79	XY
Ibrány Esbóhalom/135	IBEper135	pars petrosa	pair end	365081	77810	0.213	77406	0.00519213	68.98	XY
Ibrány Esbóhalom/154	IBEper154	pars petrosa	pair end	123020	85422	0.694	84522	0.0105359	87.54	XY
Ibrány Esbóhalom/161	IBEper161	pars petrosa	pair end	314824	235744	0.749	233482	0.00959515	91.36	XY
Ibrány Esbóhalom/176	IBEper176	pars petrosa	pair end	333487	226132	0.678	224728	0.00620876	96.92	XY
Ibrány Esbóhalom/192	IBEper192	teeth	pair end	180289	352	0.002	348	0.0113636	163.17	consistent with XX
Ibrány Esbóhalom/194	IBEper194	pars petrosa	pair end	396490	56410	0.142	56082	0.00581457	60.57	XX
Ibrány Esbóhalom/199	IBEper199	teeth	pair end	342882	92	0.0003	92	0	65.3	NA
Ibrány Esbóhalom/20	IBEper20	pars petrosa	pair end	369820	28522	0.077	28296	0.00792371	65.33	consistent with XY but not XX
Ibrány Esbóhalom/206	IBEper206	pars petrosa	pair end	404144	197856	0.49	196644	0.00612567	75.37	XX
Ibrány Esbóhalom/207	IBEper207	teeth	pair end	369135	2944	0.008	2930	0.00475543	61.51	consistent with XY but not XX
Ibrány Esbóhalom/208	IBEper208	teeth	pair end	366274	250	0.001	248	0.008	77.29	consistent with XX
Ibrány Esbóhalom/249	IBEper249	pars petrosa	pair end	317962	25694	0.081	25544	0.00583794	66.67	consistent with XY but not XX
Ibrány Esbóhalom/262	IBEper262	pars petrosa	pair end	270664	93498	0.345	92614	0.00945475	67.76	XY
Ibrány Esbóhalom/264	IBEper264	pars petrosa	pair end	204330	20404	0.1	20200	0.00999804	70.74	consistent with XX
Ibrány Esbóhalom/267	IBEper267	pars petrosa	pair end	245626	9356	0.038	9306	0.00534416	57.28	consistent with XY but not XX
Ibrány Esbóhalom/38	IBEper38	pars petrosa	pair end	451677	202552	0.448	200708	0.00910384	74.66	XY
Ibrány Esbóhalom/139	IBEper39	pars petrosa	pair end	475590	96110	0.202	95170	0.00978046	68.12	XY
Ibrány Esbóhalom/54	IBEper54	pars petrosa	pair end	401087	195394	0.487	193538	0.00949876	74	XX
Ibrány Esbóhalom/55	IBEper55	pars petrosa	pair end	509600	341166	0.669	337846	0.00973133	75.86	XY
Ibrány Esbóhalom/64	IBEper64	pars petrosa	pair end	384934	39696	0.103	39312	0.00967352	82.06	XY
Ibrány Esbóhalom/71	IBEper71	pars petrosa	pair end	310091	52220	0.168	51664	0.0106473	72.58	XY
Ibrány Esbóhalom/79	IBEper79	teeth	pair end	410080	9802	0.024	9690	0.0114262	70.23	consistent with XX
Ibrány Esbóhalom/90	IBEper90	pars petrosa	pair end	420375	192846	0.459	191066	0.00923016	72.8	XY
Ibrány Esbóhalom/94	IBEper94	pars petrosa	pair end	292543	24310	0.083	24098	0.00872069	61.45	consistent with XY but not XX
Magyarhomoróg-Kónyadomb/1	MHper1	pars petrosa	pair end	102325	3402	0.033	3400	0.000587889	66.76	XY
Magyarhomoróg-Kónyadomb/106	MHper106	pars petrosa	pair end	450901	368298	0.817	364590	0.0100679	64.86	XX
Magyarhomoróg-Kónyadomb/107	MHper107	pars petrosa	pair end	2387717	1848552	0.774	1817062	0.017035	85.38	XX
Magyarhomoróg-Kónyadomb/11	MHper11	pars petrosa	pair end	332438	146514	0.441	145042	0.0100468	75.78	XY
Magyarhomoróg-Kónyadomb/13	MHper13	pars petrosa	pair end	220766	38800	0.176	38526	0.00706186	72.65	XX
Magyarhomoróg-Kónyadomb/137	MHper137	pars petrosa	pair end	2169744	402428	0.185	395176	0.0180206	61.5	XY
Magyarhomoróg-Kónyadomb/14	MHper14	pars petrosa	pair end	392903	203186	0.517	201726	0.00718553	75.28	XX
Magyarhomoróg-Kónyadomb/15	MHper15	pars petrosa	pair end	537353	122964	0.229	122136	0.00673368	81.33	XY
Magyarhomoróg-Kónyadomb/151	MHper151	pars petrosa	pair end	293712	74968	0.255	74238	0.00973749	69.1	XY
Magyarhomoróg-Kónyadomb/153	MHper153	pars petrosa	pair end	2391384	1510840	0.632	1485262	0.0169297	72.17	XX
Magyarhomoróg-Kónyadomb/157	MHper157	pars petrosa	single end	342902	28759	0.084	28465	0.0102229	61.2	consistent with XY but not XX
Magyarhomoróg-Kónyadomb/16	MHper16	pars petrosa	pair end	277594	51302	0.185	50892	0.00799189	70.72	XY
Magyarhomoróg-Kónyadomb/17	MHper17	pars petrosa	pair end	346916	187514	0.541	185718	0.00957795	72.02	XX
Magyarhomoróg-Kónyadomb/2	MHper2	pars petrosa	pair end	216260	157070	0.726	156898	0.00109505	89.51	XY
Magyarhomoróg-Kónyadomb/207	MHper207	pars petrosa	pair end	306228	6748	0.022	6710	0.0056313	56.8	consistent with XY but not XX
Magyarhomoróg-Kónyadomb/21	MHper21	pars petrosa	pair end	2253046	918906	0.408	903724	0.0165218	66.96	XX
Magyarhomoróg-Kónyadomb/22	MHper22	pars petrosa	pair end	2012694	35666	0.018	35062	0.0169349	53.32	consistent with XY but not XX
Magyarhomoróg-Kónyadomb/23	MHper23	pars petrosa	pair end	2303480	920550	0.4	903224	0.0188214	76.69	XY
Magyarhomoróg-Kónyadomb/26	MHper26	pars petrosa	pair end	381877	167006	0.437	165438	0.00938888	58.23	XY
Magyarhomoróg-Kónyadomb/28	MHper28	pars petrosa	pair end	283529	109360	0.386	108396	0.00881492	64.03	XY
Magyarhomoróg-Kónyadomb/3	MHper3	pars petrosa	pair end	2250145	52368	0.023	51438	0.0177589	58.17	XY
Magyarhomoróg-Kónyadomb/4	MHper4	pars petrosa	pair end	356635	125908	0.353	124696	0.00962608	83.49	XY
Magyarhomoróg-Kónyadomb/41	MHper41	pars petrosa	pair end	359748	30704	0.085	30420	0.00924961	59.88	consistent with XY but not XX
Magyarhomoróg-Kónyadomb/46	MHper46	pars petrosa	pair end	293839	124718	0.424	123484	0.00989432	82.02	XY
Magyarhomoróg-Kónyadomb/47	MHper47	pars petrosa	pair end	509444	75224	0.148	74522	0.00933213	57.4	XY
Magyarhomoróg-Kónyadomb/5	MHper5	pars petrosa	pair end	367085	11154	0.03	11068	0.00771024	61.91	consistent with XY but not XX
Magyarhomoróg-Kónyadomb/50	MHper50	pars petrosa	pair end	330762	1792	0.005	1774	0.0100446	68.35	consistent with XX
Magyarhomoróg-Kónyadomb/51	MHper51	pars petrosa	pair end	296874	21132	0.071	20900	0.0109786	62.3	XX
Magyarhomoróg-Kónyadomb/56	MHper56	pars petrosa	pair end	291000	22238	0.076	22042	0.00881374	57.97	XY
Magyarhomoróg-Kónyadomb/58	MHper58	pars petrosa	pair end	376758	2696	0.007	2662	0.0126113	54.74	consistent with XX
Magyarhomoróg-Kónyadomb/6	MHper6	pars petrosa	pair end	265488	75494	0.284	74864	0.00834503	78.24	XY
Magyarhomoróg-Kónyadomb/60	MHper60	pars petrosa	pair end	337537	214	0.001	214	0	48.78	consistent with XY but not XX
Magyarhomoróg-Kónyadomb/61	MHper61	pars petrosa	pair end	319124	166872	0.523	165202	0.0100077	83.23	consistent with XX
Magyarhomoróg-Kónyadomb/66	MHper66	pars petrosa	pair end	477547	148852	0.312	147260	0.0106952	69.1	XX
Magyarhomoróg-Kónyadomb/7	MHper7	pars petrosa	pair end	149199	1574	0.011	1572	0.00127065	66.99	XY
Magyarhomoróg-Kónyadomb/73	MHper73	pars petrosa	pair end	306634	13448	0.044	13306	0.0105592	58.8	consistent with XX
Magyarhomoróg-Kónyadomb/87	MHper87	pars petrosa	pair end	317121	178814	0.564	177182	0.0091268	78.57	XY
Magyarhomoróg-Kónyadomb/88	MHper88	pars petrosa	pair end	354713	245244	0.691	242904	0.00954152	72.96	XY
Magyarhomoróg-Kónyadomb/9	MHper9	pars petrosa	pair end	2521123	771782	0.306	757046	0.0190935	68.36	XY
Nagytarcsa - Homokbánya/1	NTHper1	pars petrosa	pair end	226134	160404	0.709	159002	0.00874043	72.09	XY
Nagytarcsa - Homokbánya/19	NTHper19	pars petrosa	pair end	291331	169698	0.582	168236	0.0086153	65.2	XY
Nagytarcsa - Homokbánya/2	NTHper2	pars petrosa	pair end	294020	189892	0.646	188168	0.00907884	68.65	XX
Nagytarcsa - Homokbánya/20	NTHper20	pars petrosa	pair end	279825	205310	0.734	203652	0.00807559	76.25	XX
Püspökladány-Eperjesvölgy/115	PLEper115	pars petrosa	pair end	1616480	1289994	0.798	1273834	0.0125272	63.3	XY
Püspökladány-Eperjesvölgy/13	PLEper13	pars petrosa	single end	127476	700	0.005	687	0.0185714	60.08	Not Assigned
Püspökladány-Eperjesvölgy/184	PLEper184	pars petrosa	pair end	204070	158242	0.775	158090	0.000960554	84.28	XX
Püspökladány-Eperjesvölgy/19	PLEper19	pars petrosa	single end	264369	17035	0.064	16790	0.0143822	50.77	consistent with XX
Püspökladány-Eperjesvölgy/195	PlEper195	pars petrosa	single end	182434	60660	0.333	60190	0.0077481	62.7	consistent with XY but not XX
Püspökladány-Eperjesvölgy/205	PLEper20_5	pars petrosa	single end	408924	73220	0.179	72348	0.0119093	79.52	XY
Püspökladány-Eperjesvölgy/20	PLEper20	pars petrosa	pair end	157276	45484	0.289	45442	0.000923402	76.15	XX
Püspökladány-Eperjesvölgy/200	PLEper200	pars petrosa	pair end	193887	144890	0.747	144746	0.000993857	94.71	XY
Püspökladány-Eperjesvölgy/214	PLEper214	pars petrosa	pair end	151336	34444	0.228	34426	0.000522587	85.53	consistent with XY but not XX
Püspökladány-Eperjesvölgy/216	PlEper216	pars petrosa	single end	310796	252078	0.811	250127	0.00773967	55.41	XY
Püspökladány-Eperjesvölgy/23	PlEper23	pars petrosa	single end	183914	127640	0.694	126354	0.0100752	66.33	XY
Püspökladány-Eperjesvölgy/264	PLEper264	pars petrosa	pair end	245759	179444	0.73	179216	0.00127059	87.82	XX
Püspökladány-Eperjesvölgy/28	PlEper28	pars petrosa	single end	280457	228134	0.813	225879	0.00988454	64.75	consistent with XY but not XX
Püspökladány-Eperjesvölgy/297	PLEper297	pars petrosa	pair end	175626	584	0.003	582	0.00342466	63.69	consistent with XX
Püspökladány-Eperjesvölgy/324	PLEper324	pars petrosa	pair end	176715	170	0.001	170	0	64.79	consistent with XX
Püspökladány-Eperjesvölgy/327	PLEper327	pars petrosa	pair end	138228	103970	0.752	103872	0.00094258	94.26	XX
Püspökladány-Eperjesvölgy/337	PLEper337	pars petrosa	pair end	1342427	1011594	0.754	1003580	0.00792215	64.42	XX
Püspökladány-Eperjesvölgy/354	PLEper354	pars petrosa	single end	335803	65274	0.194	64584	0.0105708	81.04	XX
Püspökladány-Eperjesvölgy/368	PLEper368	pars petrosa	pair end	1116563	511970	0.459	507772	0.0081997	66.2	XX
Püspökladány-Eperjesvölgy/38	PlEper38	pars petrosa	single end	325324	153683	0.472	152096	0.0103265	59.33	XY
Püspökladány-Eperjesvölgy/380	PlEper380	pars petrosa	single end	318436	102235	0.321	101226	0.00986942	65.51	XX
Püspökladány-Eperjesvölgy/384	PLEper384	pars petrosa	pair end	449047	311232	0.693	307484	0.0120425	69.91	XY
Püspökladány-Eperjesvölgy/418	PLEper418	pars petrosa	single end	758602	584868	0.771	577729	0.0122062	73.93	XX
Püspökladány-Eperjesvölgy/441	PLEper441	pars petrosa	pair end	363364	243124	0.669	241540	0.00651519	82.02	XY
Püspökladány-Eperjesvölgy/442	PLEper442	pars petrosa	pair end	387705	256588	0.662	254706	0.00733472	82.99	XY
Püspökladány-Eperjesvölgy/54	PLEper54	pars petrosa	pair end	183520	582	0.003	582	0	60.19	Not Assigned
Püspökladány-Eperjesvölgy/57	PLEper57	pars petrosa	single end	738308	581760	0.788	574333	0.0127664	71.95	XX
Püspökladány-Eperjesvölgy/63	PlEper63	pars petrosa	single end	161960	134064	0.828	133182	0.00657895	66.31	XX
Püspökladány-Eperjesvölgy/74	PlEper74	pars petrosa	single end	313764	146066	0.466	140672	0.0369285	49.78	XX
Püspökladány-Eperjesvölgy/84	PLEper84	pars petrosa	pair end	162202	1460	0.009	1458	0.00136986	69.34	consistent with XX
Püspökladány-Eperjesvölgy/95	PlEper95	pars petrosa	single end	321879	224284	0.697	222266	0.00899752	65.99	XY
Sárrétudvari-Hízóföld/63	SHper63	pars petrosa	pair end	2336319	1929914	0.826	1911330	0.00962944	72.48	XX
Sárrétudvari-Hízóföld/84	SHper84	pars petrosa	pair end	1408500	188242	0.134	186346	0.0100721	61.01	XY
Sárrétudvari-Hízóföld/110	SHper110	pars petrosa	single end	365105	209477	0.574	207304	0.0103735	60.62	consistent with XY but not XX
Sárrétudvari-Hízóföld/12	SHper12	pars petrosa	single end	458222	381226	0.832	377267	0.0103849	64.64	XX
Sárrétudvari-Hízóföld/3	SHper3	pars petrosa	pair end	3098864	661598	0.213	635976	0.0387274	75.24	XY
Sárrétudvari-Hízóföld/32	SHper32	pars petrosa	pair end	1959597	966880	0.493	957424	0.00977991	71.35	XX
Sárrétudvari-Hízóföld/41	SHper41	pars petrosa	pair end	3578128	1828518	0.511	1806196	0.0122077	68.2	XY
Sárrétudvari-Hízóföld/83	SHper83	pars petrosa	single end	637927	330053	0.517	325672	0.0132736	77.68	XY
Sárrétudvari-Hízóföld/90	SHper90	pars petrosa	pair end	2102322	889208	0.423	871152	0.0203057	79.58	XY
Sárrétudvari-Hízóföld/175	SHper175	pars petrosa	pair end	126122	104176	0.826	104110	0.000633543	90.07	XY
Sárrétudvari-Hízóföld/102	SHper102	pars petrosa	pair end	2190050	1166928	0.533	1137328	0.0253657	79.1	XX
Sárrétudvari-Hízóföld/182	SHper182	pars petrosa	pair end	123888	62098	0.501	62054	0.000708557	74.73	XY
Sárrétudvari-Hízóföld/106	SHper106	pars petrosa	pair end	2739288	2371846	0.866	2334180	0.0158805	79.02	XY
Sárrétudvari-Hízóföld/197	SHper197	pars petrosa	single end	482650	442057	0.916	437179	0.0110348	65.31	XY
Sárrétudvari-Hízóföld/80	SHper80	pars petrosa	pair end	2275074	1344454	0.591	1317760	0.0198549	90.19	XY
Sárrétudvari-Hízóföld/200	SHper200	pars petrosa	pair end	128214	93404	0.729	93352	0.000556721	89.43	XX
Sárrétudvari-Hízóföld/21	SHper21	pars petrosa	pair end	158705	76588	0.483	76512	0.000992323	81.97	XY
Sárrétudvari-Hízóföld/233	SHper233	pars petrosa	pair end	134059	26418	0.197	26398	0.00075706	88.48	XX
Sárrétudvari-Hízóföld/245	SHper245	pars petrosa	pair end	114864	39048	0.34	39010	0.000973161	91.75	XY
Sárrétudvari-Hízóföld/251	SHper251	pars petrosa	pair end	201276	105352	0.523	105268	0.000797327	89.1	XY
Sárrétudvari-Hízóföld/259	SHper259	pars petrosa	pair end	94911	43088	0.454	43040	0.001114	81.32	XY
Sárrétudvari-Hízóföld/29	SHper29	pars petrosa	single end	221427	171430	0.774	170158	0.00741994	60.83	XY
Sárrétudvari-Hízóföld/46	SHper46	pars petrosa	pair end	264701	211760	0.8	211484	0.00130336	69.88	XX
Sárrétudvari-Hízóföld/143	SHper143	pars petrosa	pair end	2091970	1776448	0.849	1759226	0.00969463	76.94	XX
Sárrétudvari-Hízóföld/53	SHper53	pars petrosa	pair end	144520	64776	0.448	64708	0.00104977	95.27	XX
Sárrétudvari-Hízóföld/199	SHper199	pars petrosa	pair end	2481102	1782038	0.718	1765000	0.00956096	72.91	XY
Sárrétudvari-Hízóföld/65	SHper65	pars petrosa	pair end	2288137	1968660	0.86	1944804	0.0121179	77.59	XY
Sárrétudvari-Hízóföld/258	SHper258	pars petrosa	pair end	2025906	1538964	0.76	1524404	0.00946091	86.27	XY
Sárrétudvari-Hízóföld/264	SHper264	pars petrosa	pair end	2105863	1713422	0.814	1697296	0.00941158	73.47	XY
Sárrétudvari-Hízóföld/267	SHper267	pars petrosa	pair end	2341763	1962856	0.838	1944264	0.00947191	82.92	XX
Sárrétudvari-Hízóföld/98	SHper98	pars petrosa	pair end	2276277	1666202	0.732	1649920	0.00977192	78.66	XY
Szegvár-Szőlőkalja/154	SZAper154	pars petrosa	single end	88934	75093	0.844	74225	0.011559	82.37	XX
Szegvár-Szőlőkalja/29	SZAper29	pars petrosa	pair end	104882	82758	0.789	81790	0.0116968	84.14	consistent with XX
Szegvár-Szőlőkalja/44	SZAper44	pars petrosa	pair end	98054	69774	0.712	68872	0.0129275	91.81	XX
Szegvár-Szőlőkalja/52	SZAper52	pars petrosa	pair end	98815	45326	0.459	44782	0.0120019	85.41	XY
Szegvár-Szőlőkalja/7	SZAper7	pars petrosa	pair end	106088	75284	0.71	74426	0.0113968	77.54	consistent with XY but not XX
Szegvár-Oromdűlő/376	SZODper376	pars petrosa	pair end	238905	148852	0.623	147484	0.00919034	74.95	XY
Szegvár-Oromdűlő/394	SZODper394	pars petrosa	single end	118458	106269	0.897	105089	0.0111039	72.23	XY
Szegvár-Oromdűlő/426	SZODper426	pars petrosa	single end	97155	71464	0.736	70754	0.00993507	54.72	XX
Szegvár-Oromdűlő/566	SZODper566	pars petrosa	single end	100469	53213	0.53	52601	0.0115009	75.05	consistent with XY but not XX
Vörs-Papkert-B/118	VPBper118	pars petrosa	single end	591989	169650	0.287	167638	0.0118597	78.83	XX
Vörs-Papkert-B/122	VPBper122	pars petrosa	single end	155054	26749	0.173	26396	0.0131968	101.35	consistent with XY but not XX
Vörs-Papkert-B/137	VPBper137	pars petrosa	single end	126297	20830	0.165	20571	0.012434	90.64	XX
Vörs-Papkert-B/167	VPBper167	pars petrosa	single end	682481	273227	0.4	269828	0.0124402	69.59	XY
Vörs-Papkert-B/175	VPBper175	pars petrosa	single end	642852	205111	0.319	202795	0.0112914	70.67	consistent with XY but not XX
Vörs-Papkert-B/193	VPBper193	pars petrosa	single end	159195	3234	0.02	3182	0.0160792	91.32	XX
Vörs-Papkert-B/243	VPBper243	pars petrosa	single end	179215	23359	0.13	23070	0.0123721	84.8	XX
Vörs-Papkert-B/264	VPBper264	pars petrosa	single end	574094	125492	0.219	123972	0.0121123	92.77	consistent with XY but not XX
Vörs-Papkert-B/279	VPBper279	pars petrosa	single end	812250	421339	0.519	397829	0.0557983	54.65	XY
Vörs-Papkert-B/296	VPBper296	pars petrosa	single end	443008	47588	0.107	46997	0.0124191	75.46	consistent with XY but not XX
Vörs-Papkert-B/31	VPBper31	pars petrosa	single end	775259	437937	0.565	432280	0.0129174	72.78	XX
Vörs-Papkert-B/310	VPBper310	pars petrosa	single end	567611	234271	0.413	231634	0.0112562	79.53	consistent with XY but not XX
Vörs-Papkert-B/352	VPBper352	pars petrosa	single end	474229	24908	0.053	24626	0.0113217	81.54	consistent with XY but not XX
Vörs-Papkert-B/354	VPBper354	pars petrosa	single end	142713	20796	0.146	20528	0.0128871	85.67	consistent with XY but not XX
Vörs-Papkert-B/362	VPBper362	pars petrosa	single end	134990	4361	0.032	4307	0.0123825	80.86	consistent with XX
Vörs-Papkert-B/37	VPBper37	pars petrosa	single end	509659	9337	0.018	9228	0.011674	75.6	XX
Vörs-Papkert-B/40	VPBper40	pars petrosa	single end	515025	54596	0.106	53940	0.0120155	79.43	consistent with XY but not XX
Vörs-Papkert-B/434	VPBper434	pars petrosa	single end	604961	153618	0.254	151789	0.0119062	79.97	consistent with XY but not XX
Vörs-Papkert-B/468	VPBper468	pars petrosa	single end	435951	5372	0.012	5271	0.0188012	68.96	consistent with XY but not XX
Vörs-Papkert-B/483	VPBper483	pars petrosa	single end	518666	63550	0.123	62728	0.0129347	91.16	consistent with XY but not XX
Vörs-Papkert-B/51	VPBper51	pars petrosa	single end	591038	75305	0.127	74386	0.0122037	82.04	XY
Vörs-Papkert-B/542	VPBper542	pars petrosa	pair end	790063	18290	0.023	18154	0.00743576	69.32	XX
Vörs-Papkert-B/561	VPBper561	pars petrosa	single end	687141	336329	0.489	331931	0.0130765	86.92	XY
Vörs-Papkert-B/57	VPBper57	pars petrosa	single end	557580	31270	0.056	30848	0.0134954	72.45	consistent with XY but not XX
Vörs-Papkert-B/588	VPBper588	pars petrosa	single end	136446	79540	0.583	78578	0.0120945	82	XX
Vörs-Papkert-B/600	VPBper600	pars petrosa	single end	515048	128274	0.249	126863	0.0109999	83.42	XX
Vörs-Papkert-B/620	VPBper620	pars petrosa	single end	119074	6177	0.052	6109	0.0110086	76.48	consistent with XX
Vörs-Papkert-B/661	VPBper661	pars petrosa	single end	575464	77160	0.134	76217	0.0122214	83.47	XX

## Sheet: Table S2b MT NGS data
Table S2b : NGS data of mtDNA enriched libraries. SE= single end read, PE= paired end reads, PE-DE= paired end reads at least double enrichment, WGS=Whole genome sequencing. Hungarian Conquering Elite samples from Magyarhomorog-Kónyadomb are highlighted with blue background. Avar period samples from Vörs-Papkert-B are labelled with yellow background, while Carolingian samples with gray background.
cemetery/grave or accession no./sample name	LabID	Sequence method	total no. of reads	All read mapping on human genome	Endogenous read content	no. of reads mapped on rCRS	no. of reads mapped on rCRS without PCR duplicates	average fragment length	average coverage	% of nucleotides above 5x coverage	no. of nucleotides uncovered	estimated contamination (%) with Schmutzi	C-T and G-A misincorp. at 5'-3' end (first position%, MapDamage)
Homokmégy-Székes/103	HMSZper103	SE	1360960	1011624	0.743	637650	31083	116.8	219.124	1	0	0.01	13.9-8.5%
Homokmégy-Székes/118	HMSZper118	SE	238508	179152	0.751	97807	26304	114.2	181.373	1	0	0.01	13.1-9.4%
Homokmégy-Székes/125	HMSZper125	PE	238137	157556	0.662	74170	59356	59.04	105.016	0.999	0	0.01	21.5-21.9%
Homokmégy-Székes/132	HMSZper132	PE	495488	367380	0.741	197326	153466	72.17	333.006	1	0	0.01	19.1-19.1%
Homokmégy-Székes/143	HMSZper143	PE	189569	147998	0.781	57432	52212	75.35	118.615	1	0	0.01	17.2-17.1%
Homokmégy-Székes/157	HMSZper157	PE	228704	184084	0.805	73352	69106	73.63	153.333	1	0	0.01	17.2-17.3%
Homokmégy-Székes/208	HMSZper208	SE	482532	370614	0.768	201808	31367	107.7	203.89	1	0	0.01	15.2-11.7%
Homokmégy-Székes/215	HMSZper215	PE	176843	135492	0.766	68528	65566	76.11	150.219	1	0	0.01	11.5-11.7%
Homokmégy-Székes/221	HMSZper221	SE	1667830	1251741	0.751	738791	23735	90.32	129.365	1	0	0.01	15.0-11.9%
Homokmégy-Székes/229	HMSZper229	PE	193074	146040	0.756	76268	71472	74.3	159.924	1	0	0.01	13.8-13.1%
Homokmégy-Székes/231	HMSZper231	SE	122581	95563	0.78	45541	19281	94.09	109.48	1	0	0.01	15.7-12.0%
Homokmégy-Székes/232	HMSZper232	PE	172928	118802	0.687	52840	48540	73.7	107.656	1	0	0.01	15.8-15.7%
Homokmégy-Székes/241	HMSZper241	PE	182882	124538	0.681	51212	46384	61.81	85.887	0.999	0	0.01	22.6-23.0%
Homokmégy-Székes/245	HMSZper245	PE	105358	80706	0.766	32878	31296	68.63	64.475	0.999	0	0.01	21.9-22.1%
Homokmégy-Székes/273	HMSZper273	SE	189273	138218	0.73	89056	23098	99.9	139.255	1	0	0.01	17.2-14.0%
Homokmégy-Székes/274	HMSZper274	PE	503291	344490	0.684	216134	73010	65.33	143.504	1	0	0.01	13.4-12.9%
Homokmégy-Székes/32	HMSZper32	SE	172069	125102	0.727	79192	23113	96.76	134.957	1	0	0.18	15.2-12.4%
Homokmégy-Székes/33	HMSZper33	SE	97290	71669	0.737	33204	17183	86.66	89.864	1	0	0.06	16.5-13.0%
Homokmégy-Székes/34	HMSZper34	PE	182408	131818	0.723	46420	44290	74.68	99.618	0.999	5	0.01	16.8-16.0%
Homokmégy-Székes/35	HMSZper35	PE	183840	159928	0.87	62710	60254	77.35	140.51	1	0	0.01	16.1-16.2%
Homokmégy-Székes/36	HMSZper36	SE	313526	203737	0.65	129620	19670	55.01	65.305	0.999	0	0.01	24.6-21.2%
Homokmégy-Székes/38	HMSZper38	SE	84969	60848	0.716	32474	17346	88.12	92.247	1	0	0.01	16.6-12.7%
Homokmégy-Székes/41	HMSZper41	SE	725301	532410	0.734	318832	28767	97.8	169.793	1	0	0.17	15.2-12.3%
Homokmégy-Székes/43	HMSZper43	PE	119875	97690	0.815	47672	45102	66.68	90.334	0.999	3	0.01	18.9-16.8%
Homokmégy-Székes/49	HMSZper49	PE	222488	192266	0.864	98324	92184	83.9	232.979	1	0	0.01	7.6-7.9%
Homokmégy-Székes/5	HMSZper5	SE	685624	496931	0.725	283709	29969	94.84	171.522	1	0	0.03	16.2-14.2%
Homokmégy-Székes/50	HMSZper50	PE	266706	211774	0.794	93018	49682	84.41	126.416	1	0	0.01	17.2-17.1%
Homokmégy-Székes/53	HMSZper53	PE	312635	229214	0.733	85794	78548	71.61	169.418	1	0	0.01	14.4-14.8%
Homokmégy-Székes/72	HMSZper72	PE	147290	95800	0.65	43564	40402	109.12	132.962	1	0	0.01	12.3-11.7%
Homokmégy-Székes/86	HMSZper86	PE	247361	187574	0.758	74450	68482	89.64	185.148	1	0	0.01	14.6-15.1%
Homokmégy-Székes/88	HMSZper88	PE	130263	90234	0.693	34276	32904	73.04	72.408	0.999	0	0.01	17.5-17.8%
Homokmégy-Székes/92	HMSZper92	PE	221866	147172	0.663	64230	60192	97.67	177.338	1	0	0.01	11.4-12.1%
Homokmégy-Székes/93	HMSZper93	SE	1395167	1011417	0.725	458698	30413	109.7	201.394	1	0	0.01	15.2-10.8%
Homokmégy-Székes/95	HMSZper95	SE	97320	74365	0.764	39684	19032	102.4	117.699	1	0	0.01	13.2-8.8%
Ibrány Esbóhalom/106	IBEper106	PE	226540	160500	0.708	74882	66932	75.36	151.889	1	0	0.01	19.1-19.8%
Ibrány Esbóhalom/107	IBEper107	PE	185203	142306	0.768	65962	61714	74.21	137.963	1	0	0.01	17.6-19.2%
Ibrány Esbóhalom/135	IBEper135	PE	426410	296712	0.696	198122	131316	75.27	297.784	1	0	0.01	10.1-10.5%
Ibrány Esbóhalom/154	IBEper154	PE	44276	36820	0.832	17824	17370	81.27	42.351	0.999	0	0.01	14.0-15.6%
Ibrány Esbóhalom/161	IBEper161	PE	158845	126902	0.799	61302	58480	83.55	147.326	1	0	0.01	11.2-11.1%
Ibrány Esbóhalom/176	IBEper176	PE	262081	218310	0.833	100830	95726	85.03	245.485	1	0	0.01	12.4-11.9%
Ibrány Esbóhalom/192	IBEper192	PE	181509	133504	0.736	55640	51378	80.24	124.17	1	0	0.01	17.2-17.0%
Ibrány Esbóhalom/194	IBEper194	PE	149314	101560	0.68	60440	54688	66.21	108.838	1	0	0.02	12.8-13.4%
Ibrány Esbóhalom/199	IBEper199	PE	1097409	196718	0.179	159530	11614	51.69	18.111	0.924	28	0.02	21.3-21.3%
Ibrány Esbóhalom/20	IBEper20	PE-DE	1393518	538204	0.386	269318	104566	59.34	187.138	1	0	0.01	23.6-24.0%
Ibrány Esbóhalom/206	IBEper206	PE	176867	138164	0.781	80406	67376	77.34	157.033	1	0	0.01	12.6-13.5%
Ibrány Esbóhalom/207	IBEper207	PE	716083	389210	0.544	280910	89018	58.56	156.713	1	0	0.02	16.6-16.5%
Ibrány Esbóhalom/208	IBEper208	PE	173511	52402	0.302	39920	4668	55.91	7.777	0.592	119	0.19	15.7-14.7%
Ibrány Esbóhalom/249	IBEper249	PE	545000	310028	0.569	193796	121598	65.08	238.601	1	0	0.01	17.5-17.4%
Ibrány Esbóhalom/262	IBEper262	PE	388931	193098	0.496	81154	70544	66.04	140.422	1	0	0.01	15.3-15.9%
Ibrány Esbóhalom/264	IBEper264	PE	226509	77476	0.342	41090	33976	67.29	68.9	0.999	0	0.02	15.0-15.7%
Ibrány Esbóhalom/267	IBEper267	PE	169011	56888	0.337	31794	23006	53.94	37.248	0.996	1	0.01	30.2-27.8%
Ibrány Esbóhalom/38	IBEper38	PE	620624	443670	0.715	189232	157930	74.85	356.18	1	0	0.01	21.0-20.4%
Ibrány Esbóhalom/139	IBEper39	PE	294151	187742	0.638	106822	91408	65.38	179.638	1	0	0.01	20.5-19.6%
Ibrány Esbóhalom/54	IBEper54	PE	198973	151674	0.762	67020	59648	67.13	120.462	0.999	0	0.01	16.9-16.4%
Ibrány Esbóhalom/55	IBEper55	PE	104122	82796	0.795	36300	35056	75.44	79.646	1	0	0.01	16.1-14.3%
Ibrány Esbóhalom/64	IBEper64	PE	727904	326752	0.449	211488	89452	69.71	187.628	1	0	0.01	8.7-9.0%
Ibrány Esbóhalom/71	IBEper71	PE	347657	228372	0.657	144376	111112	65.28	218.193	1	0	0.01	12.1-11.9%
Ibrány Esbóhalom/79	IBEper79	PE	380371	187040	0.492	155336	107866	65.96	213.995	1	0	0.01	12.3-12.1%
Ibrány Esbóhalom/90	IBEper90	PE	182713	126502	0.692	58478	54026	71.27	115.844	1	0	0.02	20.2-19.7%
Ibrány Esbóhalom/94	IBEper94	PE	918101	386710	0.421	262748	132408	60.23	240.572	1	0	0.01	21.2-20.0%
Magyarhomorog-Kónyadomb/1	MHper1	PE	118976	73328	0.616	21334	13150	64.23	25.385	0.978	20	0.01	22.6-22.6%
Magyarhomorog-Kónyadomb/106	MHper106	PE	324564	293666	0.905	130236	113920	62.48	213.079	1	0	0.01	18.0-18.6%
Magyarhomorog-Kónyadomb/107	MHper107	PE	264068	223838	0.848	106490	97660	77.66	228.388	1	0	0.01	10.1-9.6%
Magyarhomorog-Kónyadomb/11	MHper11	PE	255663	166842	0.653	68798	62082	76.59	143.29	1	0	0.01	16.7-16.6%
Magyarhomorog-Kónyadomb/13	MHper13	SE	121516	74326	0.612	48820	19651	82.61	97.968	1	0	0.01	14.5-12.3%
Magyarhomorog-Kónyadomb/137	MHper137	PE	140312	89398	0.637	58324	37578	60.68	68.561	0.999	1	0.02	13.6-14.2%
Magyarhomorog-Kónyadomb/14	MHper14	SE	280126	224539	0.802	114412	27035	96.22	156.991	1	0	0.01	18.4-16.8%
Magyarhomorog-Kónyadomb/15	MHper15	SE	198638	144019	0.725	92055	24585	91.87	136.304	1	0	0.01	11.0-8.9%
Magyarhomorog-Kónyadomb/151	MHper151	PE	477034	301170	0.631	185876	147488	70.98	314.978	1	0	0.01	8.3-8.0%
Magyarhomorog-Kónyadomb/153	MHper153	PE	447189	367340	0.821	195046	160802	72.13	349.428	1	0	0.01	11.7-11.8%
Magyarhomorog-Kónyadomb/157	MHper157	PE	644153	375654	0.583	202566	90754	62.56	170.729	1	0	0.01	16.1-16.4%
Magyarhomorog-Kónyadomb/16	MHper16	SE	202795	143111	0.706	96735	24656	86.28	128.381	1	0	0.01	15.5-12.5%
Magyarhomorog-Kónyadomb/17	MHper17	PE	610416	454848	0.745	222534	183278	73.99	408.516	1	0	0.21	13.6-13.3%
Magyarhomorog-Kónyadomb/2	MHper2	SE	835632	723139	0.865	320723	31288	124.1	234.375	1	0	0	11.2-7.4%
Magyarhomorog-Kónyadomb/207	MHper207	PE	333025	151060	0.454	60664	14586	50.42	21.759	0.979	0	0.03	27.9-28.8%
Magyarhomorog-Kónyadomb/21	MHper21	PE	710706	546042	0.768	285556	182274	64.71	354.967	1	0	0.01	15.8-15.8%
Magyarhomorog-Kónyadomb/22	MHper22	PE	322405	32706	0.101	15122	4966	51.24	7.609	0.704	131	0.03	22.8-22.4%
Magyarhomorog-Kónyadomb/23	MHper23	PE	912643	693268	0.76	393348	114818	66.69	230.144	1	0	0.01	9.2-9.2%
Magyarhomorog-Kónyadomb/26	MHper26	PE	345179	252672	0.732	130722	112204	61.09	205.36	1	0	0.01	21.8-22.0%
Magyarhomorog-Kónyadomb/28	MHper28	PE	225967	157768	0.698	75008	67306	65.36	132.244	1	0	0.01	20.7-19.2%
Magyarhomorog-Kónyadomb/3	MHper3	PE	316169	44016	0.139	19624	14754	57.37	25.387	0.99	7	0.02	21.9-18.2%
Magyarhomorog-Kónyadomb/4	MHper4	PE	280931	193882	0.69	100694	87942	75.83	201.094	1	0	0.01	16.2-15.9%
Magyarhomorog-Kónyadomb/41	MHper41	PE	431627	247874	0.574	158412	103674	60.28	187.496	1	0	0.06	17.4-16.9%
Magyarhomorog-Kónyadomb/46	MHper46	PE	160122	101890	0.636	43696	41288	82.64	102.733	1	0	0.01	13.5-13.5%
Magyarhomorog-Kónyadomb/47	MHper47	PE	131824	84278	0.639	51280	45536	60.77	83.383	0.999	3	0.01	22.4-21.6%
Magyarhomorog-Kónyadomb/5	MHper5	PE	219841	72678	0.331	45352	35334	62.47	66.306	0.999	2	0.03	22.1-21.7%
Magyarhomorog-Kónyadomb/50	MHper50	PE	304052	117682	0.387	43454	15330	64.77	29.9	0.997	1	0.01	18.8-18.8%
Magyarhomorog-Kónyadomb/51	MHper51	PE	298199	145882	0.489	84928	67068	62.97	126.933	1	0	0.01	15.4-15.2%
Magyarhomorog-Kónyadomb/56	MHper56	PE	520054	283594	0.545	173412	130602	59.99	235.037	1	1	0.01	16.5-16.3%
Magyarhomorog-Kónyadomb/58	MHper58	PE	329457	138936	0.422	70104	37344	54.06	60.236	0.996	3	0.15	16.4-16.6%
Magyarhomorog-Kónyadomb/6	MHper6	PE	401587	264078	0.658	143012	111586	70.53	237.153	1	0	0.02	17.7-17.8%
Magyarhomorog-Kónyadomb/60	MHper60	PE-DE	1467706	151308	0.103	80984	47138	56.98	80.898	1	0	0.16	24.4-24.9%
Magyarhomorog-Kónyadomb/61	MHper61	PE	584164	428282	0.733	212026	160904	80.12	388.386	1	0	0.01	12.5-12.5%
Magyarhomorog-Kónyadomb/66	MHper66	PE	396165	251466	0.635	143816	105216	64.62	204.284	1	0	0.02	13.9-14.6%
Magyarhomorog-Kónyadomb/7	MHper7	PE	307918	87528	0.284	55972	45938	60.05	83.209	0.999	0	0.03	22.5-21.9%
Magyarhomorog-Kónyadomb/73	MHper73	PE	50752	16346	0.322	10258	9154	57.22	15.705	0.922	34	0.04	20.4-20.6%
Magyarhomorog-Kónyadomb/87	MHper87	PE	460862	348846	0.757	170114	132580	71.46	285.206	1	0	0.01	16.6-16.4%
Magyarhomorog-Kónyadomb/88	MHper88	PE	183025	160430	0.877	74016	69138	69.79	145.11	1	0	0.01	9.5-10.1%
Magyarhomorog-Kónyadomb/9	MHper9	PE	290974	207900	0.714	128678	70860	65.23	139.117	1	0	0.01	11.0-10.4%
Nagytarcsa - Homokbánya/1	NTHper1	WGS	NA	NA	NA	60886	52790	68.37	108.931	1	0	0.01	14.1-13.3%
Nagytarcsa - Homokbánya/19	NTHper19	WGS	NA	NA	NA	77670	65978	61.44	122.345	1	0	0.01	18.7-19.1%
Nagytarcsa - Homokbánya/2	NTHper2	WGS	NA	NA	NA	104628	88316	69.3	184.725	1	0	0.01	15.1-14.1%
Nagytarcsa - Homokbánya/20	NTHper20	WGS	NA	NA	NA	68352	59334	69.29	124.052	0.999	2	0.01	13.9-13.7%
Püspökladány-Eperjesvölgy/115	PLEper115	PE	453955	389176	0.857	180092	87614	59.63	157.812	1	0	0.01	29.7-29.4%
Püspökladány-Eperjesvölgy/13	PLEper13	PE-DE	978441	262030	0.268	139286	6448	45.61	8.819	0.711	124	0.01	34.9-32.8%
Püspökladány-Eperjesvölgy/184	PLEper184	PE	70589	60192	0.853	21176	20726	81.52	50.913	0.998	0	0.01	18.6-17.5%
Püspökladány-Eperjesvölgy/19	PLEper19	PE-DE	1362088	340986	0.25	187558	43498	47.75	62.561	0.999	2	0.04	28.5-28.5%
Püspökladány-Eperjesvölgy/195	PlEper195	PE	190684	143580	0.753	88210	79718	69.89	167.788	1	0	0.01	11.4-11.2%
Püspökladány-Eperjesvölgy/205	PLEper205	PE-DE	227241	117114	0.515	61208	45420	72.74	99.375	1	0	0.02	18.4-18.7%
Püspökladány-Eperjesvölgy/20	PLEper20	SE	367678	326652	0.888	148809	27932	113.6	191.632	1	0	0.01	14.4-9.8%
Püspökladány-Eperjesvölgy/200	PLEper200	PE	1495665	1042446	0.697	617812	112658	69.46	235.386	1	0	0.02	18.6-17.2%
Püspökladány-Eperjesvölgy/214	PLEper214	SE	68721	55032	0.801	35388	16438	94.13	93.38	1	0	0.01	18.5-15.4%
Püspökladány-Eperjesvölgy/216	PlEper216	PE-DE	974529	816706	0.838	349740	251084	58.18	438.446	1	0	0.01	15.7-15.8%
Püspökladány-Eperjesvölgy/23	PlEper23	PE-DE	442107	333206	0.754	149092	131348	76.43	302.024	1	0	0.01	14.1-14.7%
Püspökladány-Eperjesvölgy/264	PLEper264	SE	616119	541895	0.88	228536	29873	116.4	209.879	1	0	0.01	17.2-10.9%
Püspökladány-Eperjesvölgy/28	PlEper28	PE	215753	173454	0.804	79612	74248	73.72	164.771	1	0	0.01	15.0-14.4%
Püspökladány-Eperjesvölgy/297	PLEper297	PE	27998	7644	0.273	2962	2178	63.97	4.156	0.249	685	0.03	28.6-24.2%
Püspökladány-Eperjesvölgy/324	PLEper324	PE-DE	234965	32276	0.137	14980	5060	61.48	9.382	0.685	168	0.08	24.3-24.9%
Püspökladány-Eperjesvölgy/327	PLEper327	PE	52844	45550	0.862	19314	18864	89.12	50.663	0.999	0	0.01	19.0-19.5%
Püspökladány-Eperjesvölgy/337	PLEper337	PE	426069	344526	0.809	158038	127430	64.86	249.244	1	0	0.01	24.6-24.3%
Püspökladány-Eperjesvölgy/354	PLEper354	PE	2496996	1748472	0.7	1086332	189298	73.38	418.37	1	0	0.01	16.2-15.9%
Püspökladány-Eperjesvölgy/368	PLEper368	PE	173631	126352	0.728	66642	57818	64.94	112.126	0.999	0	0.01	24.3-24.8%
Püspökladány-Eperjesvölgy/38	PlEper38	PE	921332	747412	0.811	420594	285876	64.69	556.204	1	0	0.01	19.7-19.2%
Püspökladány-Eperjesvölgy/380	PlEper380	PE	350412	213152	0.608	129830	116570	76.77	269.497	1	0	0.09	13.5-12.9%
Püspökladány-Eperjesvölgy/384	PLEper384	PE	286185	252186	0.881	115430	104546	70.37	221.307	1	0	0.01	10.5-10.5%
Püspökladány-Eperjesvölgy/418	PLEper418	PE	97579	84560	0.867	37520	36102	70.97	77.199	0.999	0	0.01	20.3-20.3%
Püspökladány-Eperjesvölgy/441	PLEper441	SE	1105895	961421	0.869	472463	32312	128.1	249.784	1	0	0.01	14.0-7.5%
Püspökladány-Eperjesvölgy/442	PLEper442	SE	1000642	864626	0.864	421524	31654	122.7	234.475	1	0	0.01	16.3-11.0%
Püspökladány-Eperjesvölgy/54	PLEper54	PE-DE	407454	89206	0.219	39900	4340	53.82	7.021	0.553	251	0.08	27.1-27.4%
Püspökladány-Eperjesvölgy/57	PLEper57	PE	78931	67772	0.859	26296	25418	69.84	53.495	0.996	1	0.01	23.1-22.4%
Püspökladány-Eperjesvölgy/63	PlEper63	PE-DE	817291	714900	0.875	330290	272894	78.11	641.751	1	0	0.01	9.1-8.9%
Püspökladány-Eperjesvölgy/74	PlEper74	PE	470229	262780	0.559	148776	7204	45.07	9.453	0.845	4	0.02	14.9-18.1%
Püspökladány-Eperjesvölgy/84	PLEper84	PE	63217	30010	0.475	11926	9266	67.21	18.72	0.913	24	0.01	19.2-20.8%
Püspökladány-Eperjesvölgy/95	PlEper95	PE-DE	585282	496840	0.849	230036	197032	75.96	450.597	1	0	0.01	14.0-14.0%
Sárrétudvari-Hízóföld/63	SHper63	PE	3079872	2746438	0.892	1063688	635122	72.19	1379.01	1	0	0.01	15.4-14.9%
Sárrétudvari-Hízóföld/84	SHper84	PE	818599	514938	0.629	337032	199228	61.66	369.018	1	0	0.02	15.6-15.3%
Sárrétudvari-Hízóföld/110	SHper110	PE	268951	223724	0.832	116620	103326	67.69	210.451	1	0	0.01	16.2-16.3%
Sárrétudvari-Hízóföld/12	SHper12	PE	259770	232728	0.896	108342	100162	73.03	220.228	1	0	0.01	10.1-9.9%
Sárrétudvari-Hízóföld/3	SHper3	PE	76600	47278	0.617	27100	8418	66.5	16.798	0.989	0	0.02	17.5-15.5%
Sárrétudvari-Hízóföld/32	SHper32	PE	489942	371356	0.758	199766	172730	68.62	356.557	1	0	0.01	19.9-19.3%
Sárrétudvari-Hízóföld/41	SHper41	PE	4544413	4015944	0.884	1590884	884800	71.89	1912.53	1	0	0.01	20.0-19.9%
Sárrétudvari-Hízóföld/83	SHper83	PE	76459	59226	0.775	24530	21656	74.14	48.41	0.997	0	0.01	20.6-19.8%
Sárrétudvari-Hízóföld/90	SHper90	PE	133683	100016	0.748	55606	38368	75.28	86.974	1	0	0.01	13.0-13.5%
Sárrétudvari-Hízóföld/175	SHper175	PE	203896	179336	0.88	79850	76284	85.5	196.734	1	0	0.01	13.6-13.7%
Sárrétudvari-Hízóföld/102	SHper102	PE	382128	301878	0.79	171264	63888	69.3	133.087	1	0	0.01	9.8-9.6%
Sárrétudvari-Hízóföld/182	SHper182	SE	45857	36893	0.805	17507	11230	78.74	53.368	1	1	0.01	18.9-17.3%
Sárrétudvari-Hízóföld/106	SHper106	PE	254296	223050	0.877	98092	91432	74.64	205.461	1	0	0.01	15.1-15.9%
Sárrétudvari-Hízóföld/197	SHper197	PE	294785	272076	0.923	125190	117788	78.33	277.94	1	0	0.01	12.9-12.4%
Sárrétudvari-Hízóföld/80	SHper80	PE	276857	222036	0.802	117558	76162	78.09	179.104	1	0	0.01	14.7-14.5%
Sárrétudvari-Hízóföld/200	SHper200	SE	590795	520883	0.882	240629	30406	117.7	215.998	1	0	0.01	14.0-9.9%
Sárrétudvari-Hízóföld/21	SHper21	SE	58969	47737	0.81	24712	14771	86.43	77.05	1	0	0.01	18.9-14.1%
Sárrétudvari-Hízóföld/233	SHper233	SE	71683	52630	0.734	35943	17726	91.21	97.575	1	0	0.02	15.3-12.3%
Sárrétudvari-Hízóföld/245	SHper245	SE	1111048	801113	0.721	421160	27996	111.7	188.744	1	0	0.03	13.5-9.1%
Sárrétudvari-Hízóföld/251	SHper251	SE	66490	52696	0.793	27483	15727	91.02	86.389	1	0	0.01	12.9-11.0%
Sárrétudvari-Hízóföld/259	SHper259	SE	51607	40213	0.779	20245	11608	83.65	58.598	1	0	0.02	17.5-16.0%
Sárrétudvari-Hízóföld/29	SHper29	PE-DE	648037	570148	0.88	269958	211110	68.45	434.646	1	0	0.02	12.6-12.6%
Sárrétudvari-Hízóföld/46	SHper46	PE	195109	170342	0.873	73434	54782	67.5	111.543	1	0	0.01	22.8-22.2%
Sárrétudvari-Hízóföld/143	SHper143	PE	5405996	4820272	0.892	2165302	1136562	82.04	2783.54	1	0	0.01	8.5-8.4%
Sárrétudvari-Hízóföld/53	SHper53	PE	751201	495006	0.659	259744	194384	85.54	499.557	1	0	0.01	12.5-12.6%
Sárrétudvari-Hízóföld/199	SHper199	PE	3724563	3183870	0.855	1398118	781144	76.42	1788.61	1	0	0.01	12.7-12.4%
Sárrétudvari-Hízóföld/65	SHper65	PE	197928	182598	0.923	80988	77518	77.32	180.472	1	0	0.01	10.2-9.8%
Sárrétudvari-Hízóföld/258	SHper258	PE	2781926	2308754	0.83	986554	679940	83.26	1676.6	1	0	0.01	10.7-10.1%
Sárrétudvari-Hízóföld/264	SHper264	PE	3598098	3187556	0.886	1366120	756074	74.34	1686.79	1	0	0.01	13.6-13.6%
Sárrétudvari-Hízóföld/267	SHper267	PE	5516723	4950064	0.897	2308798	1208504	85.44	3068.86	1	0	0.01	8.7-8.6%
Sárrétudvari-Hízóföld/98	SHper98	PE	3058221	2606850	0.852	1179818	709102	78.7	1671.11	1	0	0.15	11.4-11.5%
Szegvár-Szőlőkalja/154	SZAper154	WGS	NA	NA	NA	187594	146238	74.12	326.914	1	0	0.01	15.8-15.0%
Szegvár-Szőlőkalja/29	SZAper29	WGS	NA	NA	NA	102176	85596	76.24	196.822	1	0	0.02	17.4-17.4%
Szegvár-Szőlőkalja/44	SZAper44	WGS	NA	NA	NA	223766	175418	82.76	436.004	1	0	0.01	12.0-11.5%
Szegvár-Szőlőkalja/52	SZAper52	WGS	NA	NA	NA	131214	108376	79.76	260.683	1	0	0.01	13.2-14.2%
Szegvár-Szőlőkalja/7	SZAper7	WGS	NA	NA	NA	165626	132590	73.24	293.066	1	0	0.01	18.0-17.6%
Szegvár-Oromdűlő/376	SZODper376	WGS	NA	NA	NA	61870	52932	73.79	117.851	1	0	0.01	14.3-14.5%
Szegvár-Oromdűlő/394	SZODper394	WGS	NA	NA	NA	173092	134430	66.46	269.634	1	0	0.01	15.3-15.1%
Szegvár-Oromdűlő/426	SZODper426	WGS	NA	NA	NA	252182	160128	52.31	252.797	1	0	0.01	20.7-21.3%
Szegvár-Oromdűlő/566	SZODper566	WGS	NA	NA	NA	218790	103580	66.15	206.791	1	0	0.01	20.8-20.8%
Vörs-Papkert-B/118	VPBper118	PE	73836	53374	0.723	27602	26264	76.7	60.738	0.999	0	0.01	16.6-17.1%
Vörs-Papkert-B/122	VPBper122	PE	1313455	959572	0.731	569930	122674	83.64	309.001	1	0	0.01	10.3-10.4%
Vörs-Papkert-B/137	VPBper137	PE	2063738	1444064	0.7	957190	130458	71.21	279.23	1	0	0.02	18.1-17.9%
Vörs-Papkert-B/167	VPBper167	PE	146941	104724	0.713	54016	38824	66.08	76.998	0.998	6	0.01	17.9-18.3%
Vörs-Papkert-B/175	VPBper175	PE	102391	70996	0.693	39334	34254	68.5	70.449	0.998	0	0.01	17.4-16.0%
Vörs-Papkert-B/193	VPBper193	PE	165050	86576	0.525	41922	7646	75.07	17.255	0.991	0	0.02	17.1-18.1%
Vörs-Papkert-B/243	VPBper243	PE	1543305	1041506	0.675	642996	68904	70.69	146.35	1	0	0.01	15.0-15.2%
Vörs-Papkert-B/264	VPBper264	PE	44136	31908	0.723	16076	13944	89.76	37.753	0.999	0	0.01	12.2-10.8%
Vörs-Papkert-B/279	VPBper279	PE	169205	114074	0.674	57916	7702	50.71	11.607	0.921	10	0.02	30.5-31.6%
Vörs-Papkert-B/296	VPBper296	PE	1217605	797754	0.655	458266	32512	65.88	64.414	1	0	0.01	14.7-15.6%
Vörs-Papkert-B/31	VPBper31	PE	118394	96586	0.816	37930	34124	70.1	72.115	0.999	0	0.01	16.9-16.7%
Vörs-Papkert-B/310	VPBper310	PE	121984	95818	0.785	48400	45136	78.16	105.963	1	0	0.01	18.1-17.4%
Vörs-Papkert-B/352	VPBper352	PE	62363	42762	0.686	27498	18378	78.59	43.568	0.997	6	0.02	17.2-13.9%
Vörs-Papkert-B/354	VPBper354	PE	1122358	815148	0.726	474878	23842	65.61	46.919	0.999	0	0.02	14.9-16.1%
Vörs-Papkert-B/362	VPBper362	PE	34096	20496	0.601	11016	5540	72.29	12.068	0.926	51	0.01	12.3-12.6%
Vörs-Papkert-B/37	VPBper37	PE	179607	85666	0.477	36750	18824	71.71	40.568	0.998	0	0.08	12.6-13.2%
Vörs-Papkert-B/40	VPBper40	PE	1382762	911342	0.659	556192	117944	70.93	251.687	1	0	0.01	13.2-13.8%
Vörs-Papkert-B/434	VPBper434	PE	113685	85494	0.752	51266	44290	78.1	104.29	1	0	0.03	15.2-15.3%
Vörs-Papkert-B/468	VPBper468	PE	88156	36318	0.412	16194	9022	64.8	17.582	0.97	13	0.04	18.6-19.7%
Vörs-Papkert-B/483	VPBper483	PE	1282267	934846	0.729	507010	56138	81.14	137.185	1	0	0.09	16.0-16.4%
Vörs-Papkert-B/51	VPBper51	PE	3010558	2042318	0.678	1408350	119884	74.02	266.889	1	0	0.01	13.9-13.3%
Vörs-Papkert-B/542	VPBper542	PE	44222	20434	0.462	13336	8082	67.21	16.271	0.989	5	0.06	17.1-17.0%
Vörs-Papkert-B/561	VPBper561	PE	104607	84302	0.806	42030	39608	84.73	101.158	1	0	0.01	16.9-16.8%
Vörs-Papkert-B/57	VPBper57	PE	79423	45848	0.577	27706	19068	68.72	39.423	0.999	0	0.03	18.6-17.1%
Vörs-Papkert-B/588	VPBper588	PE	64289	53986	0.84	24114	21664	77.45	50.549	0.999	0	0.01	18.4-17.9%
Vörs-Papkert-B/600	VPBper600	PE	58917	42218	0.717	22830	21372	81.04	52.271	0.999	0	0.01	14.3-13.3%
Vörs-Papkert-B/620	VPBper620	PE	32216	21016	0.652	13432	7224	68.75	14.97	0.973	19	0.01	16.7-16.1%
Vörs-Papkert-B/661	VPBper661	PE	1668770	1099676	0.659	577510	64584	76.83	149.404	1	0	0.01	11.5-12.5%
